# Supplementary material for: Prediction of anterior chamber volume after implantation of posterior chamber phakic intraocular lens
Source: PLoS One. 2020 Nov 16;15(11):e0242434. doi: 10.1371/journal.pone.0242434 (PMC7668562; doi:10.1371/journal.pone.0242434)
Supplement: S1 Data — (XLSX) [file pone.0242434.s001.xlsx]

## Sheet: post & pre ACV(all patients)
											pre-operative parameters																postoperative parameters
									[mm^3]	[mm^3]	[mm]	[mm]	[mm]	[mm]	[mm]	[mm]	[mm^2]	[mm^2]	[mm^2]	[mm^2]	[mm^2]	[mm^2]	[deg.]	[deg.]	[deg.]	[mm]	[mm]	ITC Index	ITC Area
	age	sex	pre IOP	post IOP	SE	S	C	ICL-size	post-ACV	pre-ACV	ACW	ACD[Endo.]	LV	AOD250	AOD500	AOD750	ARA250	ARA500	ARA750	TISA250	TISA500	TISA750	TIA250	TIA500	TIA750	I-Curv	vault	[%]	[mm^2]
veryfied group	30	f	11.3	12.1	-7.5	-7.5	0	12.6	142.182	208.824	11.871	3.564	-0.175	0.295	0.727	1.275	0.032	0.166	0.412	0.032	0.166	0.412	52.4	58.2	59.5	0.123	0.487	4.6	0.153
predicte group	27	f	15.7	11	-9.25	-8.5	-1.5	12.6	86.093	178.179	11.324	3.337	-0.171	0.376	0.628	0.875	0.07	0.2	0.392	0.064	0.193	0.385	54.6	51.1	49	-0.159	0.992	14.9	0.9
predicte group	34	m	11.4	11.8	-9.125	-8.25	-1.75	12.6	93.076	161.773	11.624	3.005	-0.112	0.327	0.5	0.671	0.077	0.181	0.329	0.067	0.17	0.319	50.2	44.8	41.9	0.135	0.745	0	0
veryfied group	39	m	18.2	17.4	-8.75	-7	-3.5	12.1	107.138	157.488	11.078	2.988	-0.145	0.507	0.673	0.976	0.135	0.284	0.489	0.107	0.256	0.462	59	50.2	50.8	-0.113	0.353	0	0
predicte group	32	m	10.9	11.6	-9	-9	0	13.2	135.906	213.025	12.311	3.414	-0.144	0.444	0.62	0.849	0.097	0.231	0.419	0.097	0.231	0.419	81	65.2	59.3	-0.058		0	0
veryfied group	34	m	12.2	10.1	-6.5	-6.5	0	13.2	162.441	252.191	12.133	3.746	-0.27	0.701	1.038	1.24	0.128	0.346	0.628	0.128	0.346	0.628	108.6	90.3	76	-0.203		0	0
predicte group	38	f	8.9	8.9	-2	-0.5	-3	13.2	72.219	186.661	11.85	3.339	-0.145	0.493	0.666	0.843	0.145	0.293	0.484	0.108	0.257	0.448	55.3	49	45.6	0.206	1.386	5.1	0.036
veryfied group	29	m	16.3	14.7	-12.375	-11.5	-1.75	13.2	91.679	190.061	11.783	3.297	-0.047	0.267	0.45	0.68	0.058	0.149	0.291	0.054	0.145	0.287	46.4	42.2	42.6	-0.111		13.2	0.266
predicte group	36	f	8.3	9	-3.5	-3.5	0	13.2	161.763	222.294	12.621	3.473	-0.008	0.343	0.534	0.748	0.086	0.197	0.357	0.071	0.182	0.342	45.7	42.8	42.3	0.15	0.379	0	0
predicte group	41	f	14.6	14.8	-6	-6	0	12.6	128.816	206.644	11.43	3.607	-0.277	0.75	0.954	1.258	0.222	0.44	0.723	0.157	0.375	0.658	70.9	60.8	57.9	0.054	0.694	7.1	0.071
predicte group	25	f	14.5	13.8	-5.375	-4.25	-2.25	12.6	104.726	153.72	11.798	3.11	-0.179	0.164	0.228	0.393	0.036	0.087	0.16	0.036	0.087	0.16	35.8	25.7	29.1	0.05	0.421	44.1	2.346
predicte group	26	m	12.8	10.9	-10	-10	0	13.2	98.091	198.852	12.451	3.204	0.173	0.182	0.234	0.47	0.046	0.098	0.187	0.046	0.098	0.187	36.6	26	34.6	-0.078	0.914	0	0
predicte group	26	f	14.2	14	-9.625	-9.25	-0.75	12.6	80.769	172.964	11.011	3.464	-0.344	0.472	0.824	1.06	0.126	0.286	0.525	0.096	0.256	0.495	52.1	55.6	52.3	-0.064	0.978	17.6	1.895
veryfied group	30	m	11.3	11	-5.75	-5	-1.5	12.6	134.276	212.767	11.887	3.566	-0.289	0.299	0.632	0.866	0.066	0.173	0.364	0.062	0.169	0.36	50.2	53.7	50.4	-0.134		12.5	0.397
predicte group	22	m	12.5	8.6	-5.5	-5	-1	12.6	84.96	150.97	11.248	3.12	-0.118	0.28	0.526	0.755	0.047	0.153	0.314	0.047	0.153	0.314	57.8	52.1	48.9	-0.118	0.748	11.5	0.556
predicte group	21	f	13.7	12.2	-7.75	-7.75	0	13.2	117.651	202.312	12.026	3.422	-0.3	0.566	0.777	0.858	0.157	0.323	0.527	0.119	0.285	0.489	62.8	55.8	46.7	0.063	0.744	7.3	0.113
predicte group	27	m	15.6	13	-8.25	-8.25	0	13.2	81.342	199.942	11.782	3.534	-0.282	0.342	0.569	0.836	0.088	0.201	0.377	0.075	0.188	0.364	47.3	45.6	46.2	0.1	1.179	43.9	4.511
veryfied group	35	m	9.9	12.2	-6.75	-6.75	0	13.2	80.544	193.172	11.852	3.533	-0.186	0.341	0.482	0.715	0.098	0.201	0.352	0.08	0.182	0.333	43.8	38.6	40.3	0.153	1.296	15.6	0.67
predicte group	26	m	12.1	11.8	-5.25	-5.25	0	13.2	148.433	242.137	12.271	3.501	-0.121	0.627	0.962	1.394	0.187	0.39	0.693	0.135	0.338	0.641	67.3	62.7	62.3	-0.193	0.524	0	0
predicte group	42	m	11.5	9.7	-8.75	-8	-1.5	13.2	95.114	193.906	11.628	3.348	0.152	0.452	0.829	1.033	0.104	0.265	0.499	0.082	0.243	0.477	52.5	54.7	50.5	-0.123	0.874	0	0
predicte group	44	f	8.1	10.3	-3.75	-2.5	-2.5	12.6	129.481	196.868	11.922	3.491	-0.37	0.456	0.686	0.959	0.089	0.231	0.438	0.089	0.231	0.438	84.3	67.9	62.1	0.14	0.641	0	0
predicte group	29	f	12.2	13.5	-8.625	-7.75	-1.75	13.2	127.636	227.62	12.357	3.505	-0.092	0.501	0.805	1.088	0.103	0.27	0.51	0.103	0.27	0.51	84.9	68.5	61.6	-0.173	0.637	0	0
veryfied group	26	m	12.5	13.5	-11.5	-10.75	-1.5	13.2	141.11	211.692	12.056	3.694	-0.202	0.221	0.415	0.657	0.041	0.122	0.258	0.038	0.119	0.255	34.2	36	38.7	0.065	0.587	0	0
veryfied group	35	f	11.1	12.1	-11.125	-9.75	-2.75	13.2	112.986	214.763	11.93	3.416	-0.216	0.589	0.846	1.155	0.153	0.338	0.588	0.118	0.303	0.553	62.8	57.4	56	-0.223	0.848	2.1	0.078
predicte group	19	m	19	18.2	-9.125	-8	-2.25	13.2	137.525	246.05	12.267	3.465	-0.439	0.54	0.881	1.161	0.091	0.268	0.529	0.091	0.268	0.529	96.1	78	68.6	-0.235	0.768	5.4	0.142
veryfied group	31	m	11.8	18	-8	-8	0	12.6	127.599	182.748	11.851	3.025	-0.042	0.275	0.461	0.634	0.071	0.161	0.301	0.063	0.153	0.293	45.7	43	40.6	0.112		0	0
predicte group	27	m	15.8	11.7	-12.125	-11	-2.25	13.2	105.853	188.925	11.85	3.25	-0.096	0.425	0.626	0.911	0.091	0.231	0.421	0.081	0.221	0.411	56.2	49.4	49.2	-0.115		0	0
predicte group	20	f	15	15.4	-4.5	-4	-1	13.2	75.488	192.75	11.837	3.123	-0.134	0.562	0.773	1.013	0.157	0.321	0.551	0.118	0.283	0.512	60.7	54.3	51.7	-0.177		24.5	1.884
veryfied group	27	m	15.1	12	-5.25	-5.25	0	13.2	104.171	193.858	11.892	3.481	-0.208	0.269	0.482	0.578	0.07	0.164	0.296	0.058	0.152	0.283	38	40	34.9	0.073		0	0
predicte group	19	f	12.6	12.4	-6.5	-6.5	0	13.2	138.15	223.856	12.404	3.278	-0.228	0.594	0.867	1.094	0.158	0.345	0.595	0.122	0.309	0.559	65.6	60.1	55.5	-0.17	0.641	0	0
veryfied group	25	m	19.5	17.1	-7.25	-7.25	0	13.2	124.851	198.169	12.162	3.233	0.028	0.284	0.446	0.633	0.055	0.148	0.285	0.055	0.148	0.285	59	46.8	43.6	-0.064	0.699	0	0
predicte group	24	f	11.2	10	-7.5	-7.5	0	13.2	82.856	191.418	11.615	3.387	-0.235	0.576	0.689	0.994	0.148	0.309	0.52	0.116	0.277	0.488	64.5	51.2	52	-0.079		6	0.105
predicte group	41	f	17.1	15.7	-6.25	-6.25	0	12.6	137.133	223.488	11.768	3.579	-0.307	0.729	1.142	1.395	0.177	0.402	0.719	0.141	0.367	0.683	72.4	68.3	62.5	-0.207		0	0
veryfied group	39	f	8.9	8.8	-7.625	-7	-1.25	13.2	99.215	188.917	12.057	3.313	-0.174	0.534	0.75	1.015	0.129	0.284	0.516	0.105	0.259	0.491	60.8	53.5	51.3	-0.146		2.3	0.02
predicte group	35	f	12.6	12.5	-7	-7	0	13.2	88.687	212.095	11.955	3.315	0.167	0.283	0.751	1.075	0.024	0.144	0.366	0.024	0.144	0.366	46.6	56.4	55.1	-0.266	1.166	0	0
predicte group	46	f	14.5	14.7	-5.625	-4.75	-1.75	13.2	105.289	176.606	12.286	3.212	0.097	0.168	0.335	0.597	0.028	0.094	0.209	0.028	0.094	0.209	36.9	35.8	40.3	0.147	0.632	0	0
veryfied group	25	f	13.8	15.3	-7.625	-6.75	-1.75	13.2	115.162	217.571	12.03	3.398	-0.021	0.381	0.547	0.886	0.061	0.182	0.36	0.061	0.182	0.36	70.4	53.3	54	0.042		12.1	0.31
veryfied group	32	m	12.1	12.5	-8.125	-7.25	-1.75	13.2	122.982	210.823	12.328	3.527	-0.253	0.378	0.57	0.9	0.101	0.22	0.398	0.083	0.202	0.38	49.8	45.3	49	-0.158	0.659	10.8	1.111
veryfied group	40	f	16.7	16.4	-7.75	-7.75	0	12.6	142.858	215.275	12.171	3.65	-0.363	0.342	0.566	0.853	0.073	0.19	0.368	0.066	0.184	0.361	48.6	46.6	47.8	0.067		0	0
predicte group	32	m	14.1	17.2	-10.875	-9.75	-2.25	13.2	153.967	227.928	12.641	3.754	-0.113	0.256	0.631	0.959	0.041	0.149	0.341	0.041	0.149	0.341	52.6	57.9	56.5	-0.087	0.484	4.7	0.032
predicte group	25	m	12.1	12.9	-4.5	-4	-1	12.6	87.818	151.985	11.396	3.052	-0.234	0.283	0.388	0.478	0.065	0.153	0.26	0.056	0.143	0.251	42	34.3	30.2	0.067		3.7	0.16
predicte group	31	f	11.2	9	-6.875	-5.5	-2.75	12.6	74.358	141.584	11.84	2.97	-0.047	0.23	0.324	0.451	0.053	0.124	0.222	0.048	0.119	0.217	40.2	31.8	30.5	0.157	0.822	14.2	0.29
veryfied group	37	f	11.4	11.5	-7	-7	0	13.2	92.475	188.631	11.91	3.156	0.27	0.402	0.535	0.713	0.118	0.234	0.395	0.09	0.206	0.367	52.5	43.3	40.8	0.161		0	0
predicte group	19	m	7.9	9.5	-7.125	-6.5	-1.25	12.6	101.198	171.437	11.479	3.422	-0.238	0.081	0.222	0.552	0.003	0.036	0.138	0.003	0.036	0.138	17.9	23.9	36.3	-0.109	0.681	32.4	1.703
predicte group	26	m	10	10.4	-5.75	-5.25	-1	13.2	130.97	230.024	12.352	3.639	-0.277	0.588	0.917	1.131	0.138	0.324	0.585	0.113	0.299	0.561	64.4	60.6	55	-0.053	0.942	2.9	0.088
predicte group	51	f	14.1	17.7	-9.25	-9.25	0	12.6	83.503	139.129	11.402	2.946	0.097	0.201	0.389	0.546	0.033	0.111	0.236	0.033	0.111	0.236	43.7	41.2	38	0.144	0.49	0	0
veryfied group	29	f	11.4	13.8	-11	-10.25	-1.5	12.6	76.815	165.674	11.611	3.178	-0.08	0.368	0.561	0.808	0.074	0.185	0.37	0.069	0.181	0.366	60.6	51.1	48.8	0.106		6.4	0.146
predicte group	48	f	14.8	15.5	-7.75	-6.75	-2	12.6	88.792	147.535	11.511	2.83	0.269	0.353	0.422	0.603	0.073	0.176	0.301	0.065	0.169	0.293	45.7	34.8	35.5	0.158	0.442	0	0
predicte group	33	f	13.2	7.9	-9.125	-8.25	-1.75	13.2	84.426	190.689	11.944	3.405	-0.06	0.444	0.634	0.807	0.137	0.272	0.454	0.099	0.235	0.417	50.1	47.1	44.3	0.093	1.124	0	0
veryfied group	33	f	15.7	14	-11.875	-11	-1.75	13.2	115.897	199.413	11.846	3.393	-0.026	0.416	0.639	0.976	0.082	0.217	0.427	0.076	0.21	0.421	60.1	52.5	53	-0.037	0.77	17.2	0.622
predicte group	21	m	9.7	8.9	-2.25	-1.5	-1.5	12.6	129.141	209.795	11.727	3.572	-0.352	0.359	0.582	1.004	0.071	0.195	0.395	0.069	0.193	0.393	60.2	52.2	55.2	0.071	0.681	0	0
predicte group	37	m	15	18.3	-4.25	-4.25	0	12.6	152.38	192.36	12.091	3.401	-0.054	0.244	0.424	0.568	0.038	0.12	0.243	0.038	0.12	0.243	51.5	43.9	39.5	0.173	0.405	4.4	0.088
veryfied group	40	m	17.4	15.2	-5.25	-5.25	0	12.6	77.13	158.377	11.42	3.287	-0.131	0.216	0.332	0.595	0.04	0.108	0.228	0.04	0.108	0.228	46.6	36.4	41.2	0.102	1.06	12.2	0.546
predicte group	25	f	11.7	10.7	-11.75	-11.75	0	13.2	93.188	144.225	11.731	2.813	-0.045	0.315	0.473	0.59	0.082	0.182	0.316	0.067	0.167	0.301	42.3	39.1	35.4	0.083	0.404	13.8	0.33
veryfied group	34	f	14.7	13.2	-4.5	-4.5	0	12.6	157.949	225.961	12.002	3.656	-0.305	0.512	0.771	1.085	0.128	0.291	0.521	0.111	0.274	0.504	72.5	66.3	63.6	-0.139	0.524	5.4	0.166
predicte group	28	f	12.2	12.4	-7.25	-7.25	0	12.6	163.081	235.6	12.153	3.898	-0.474	0.767	0.975	1.19	0.214	0.435	0.707	0.16	0.381	0.653	72.5	62.3	57	-0.041		10.4	0.481
veryfied group	29	m	11.2	13.8	-8.25	-8.25	0	12.6	113.712	168.928	11.664	3.245	-0.043	0.359	0.476	0.685	0.093	0.2	0.344	0.075	0.182	0.326	45.7	38.2	38.9	0.118	0.444	0	0
veryfied group	27	f	13	10.9	-6	-6	0	12.6	144.005	195.463	12.173	3.369	-0.204	0.261	0.41	0.622	0.04	0.132	0.256	0.04	0.132	0.256	53.8	42.4	41.9	0.133	0.314	0	0
predicte group	27	m	17.1	12.4	-4.375	-3.5	-1.75	13.2	170.729	220.421	12.002	3.734	-0.378	0.503	0.796	1.074	0.108	0.255	0.49	0.093	0.241	0.475	60.1	56	53.5	0.088	0.508	0	0
predicte group	32	f	14.8	17	-4.25	-4.25	0	12.6	78.902	143.542	11.088	2.871	0.185	0.431	0.598	0.823	0.129	0.256	0.439	0.094	0.221	0.404	49.3	44.3	43.9	0.142	0.851	0	0
veryfied group	28	m	18.2	16	-6	-6	0	12.6	101.523	172.656	11.516	3.362	-0.291	0.306	0.526	0.753	0.065	0.171	0.321	0.056	0.162	0.312	44.5	43.5	43.2	0.097	0.732	5.5	0.207
predicte group	40	f	9.9	10.5	-9.25	-9.25	0	13.2	131.356	192.183	12.144	3.173	0.166	0.155	0.419	0.636	0.024	0.104	0.23	0.024	0.104	0.23	36.7	43.7	42.5	-0.11	0.334	4.4	0.136
veryfied group	33	m	12.2	12.3	-10.125	-9	-2.25	13.2	107.5	177.901	12.03	3.158	0.089	0.468	0.611	0.901	0.107	0.248	0.436	0.089	0.23	0.418	57.6	47.4	48.1	0.137		8.9	0.376
predicte group	45	f	9.3	12.6	-5.75	-5.75	0	12.6	123.455	175.16	11.973	3.227	-0.042	0.349	0.554	0.767	0.08	0.194	0.356	0.069	0.183	0.345	50.4	46.8	45.3	0.117		0	0
veryfied group	43	f	8.6	10.7	-11	-10.25	-1.5	13.2	77.868	191.008	11.824	3.264	-0.049	0.27	0.408	0.759	0.053	0.141	0.305	0.053	0.141	0.305	58.2	44.6	50.8	-0.063	1.097	15.6	0.898
predicte group	22	m	16	17.1	-9	-8.25	-1.5	13.2	125.002	218.133	11.877	3.35	-0.125	0.846	1.134	1.583	0.214	0.456	0.787	0.174	0.416	0.746	77.6	68	66	-0.24	0.59	7.2	0.468
veryfied group	24	f	11.2	13.4	-6.75	-6.25	-1	12.1	62.187	127.578	10.88	3	-0.202	0.357	0.472	0.603	0.111	0.217	0.353	0.083	0.188	0.325	44.3	38	35.5	0.142	0.712	20.6	0.993
predicte group	32	f	11.7	11.5	-7	-7	0	12.6	130.812	200.113	11.729	3.664	-0.465	0.539	0.78	1.063	0.136	0.304	0.532	0.11	0.277	0.505	60.1	54.7	52.9	0.065	0.632	0	0
predicte group	32	f	11.7	11.5	-7	-7	0	12.6	130.812	200.113	11.729	3.664	-0.466	0.539	0.78	1.063	0.136	0.304	0.532	0.11	0.277	0.505	60.1	54.7	52.9	0.065		0	0
veryfied group	45	f	12.9	14.3	-10.375	-9	-2.75	12.6	50.478	135.21	11.172	2.951	0.083	0.303	0.427	0.605	0.071	0.161	0.297	0.063	0.153	0.289	49.1	40.1	39	0.093	0.982	40.3	1.866
predicte group	28	m	10.1	8.9	-7.875	-7	-1.75	12.6	147.643	214.39	11.899	3.639	-0.382	0.601	0.945	1.321	0.147	0.342	0.637	0.116	0.312	0.606	62.8	61	59.9	-0.086		8.1	0.239
predicte group	23	m	9.6	11	-4.25	-4.25	0	13.2	135.693	202.509	12.087	3.43	-0.239	0.412	0.684	0.909	0.091	0.232	0.433	0.078	0.219	0.42	53.6	52.6	49.5	-0.073	0.558	0	0
predicte group	25	m	14.1	15.2	-4	-2.25	-3.5	12.6	150.822	206.135	12.037	3.419	-0.222	0.457	0.717	1.024	0.121	0.271	0.491	0.098	0.249	0.468	54.1	51.7	51.5	-0.077	0.23	0	0
predicte group	26	m	10	9.9	-12.5	-12.5	0	12.6	128.178	177.297	11.925	3.076	0.06	0.257	0.325	0.597	0.067	0.135	0.25	0.056	0.124	0.239	36.3	28.3	35.6	-0.077	0.444	10.8	1.294
predicte group	33	f	8.1	8.5	-6	-6	0	13.2	82.413	162.817	11.649	3.153	-0.034	0.287	0.461	0.693	0.065	0.164	0.302	0.057	0.156	0.294	40.4	38.3	40.1	0.168	0.926	0	0
predicte group	28	f	13.5	12.3	-8.875	-7.5	-2.75	13.2	126.277	200.09	12.285	3.405	-0.009	0.362	0.474	0.762	0.075	0.181	0.342	0.069	0.174	0.336	53.3	41.6	44.4	-0.063	0.764	1.9	0.009
predicte group	40	f	12	15.4	-9	-9	0	12.6	107.474	177.384	11.935	2.999	0.1	0.258	0.504	0.658	0.035	0.134	0.281	0.035	0.134	0.281	46.1	45.5	41.2	0.101	0.444	0	0
veryfied group	27	f	17.8	13	-6.25	-6.25	0	12.6	53.382	144.639	11.182	2.943	-0.157	0.489	0.669	0.854	0.128	0.274	0.468	0.1	0.247	0.44	55	48.8	45.6	-0.054		25.9	2.165
predicte group	22	f	14	12.2	-8.5	-8.5	0	12.6	108.353	188.086	11.33	3.437	-0.393	0.569	0.777	1.083	0.118	0.282	0.515	0.106	0.27	0.503	64.8	55.5	53.7	0.115		4.4	0.033
veryfied group	37	f	17.7	17.1	-3.75	-3.75	0	13.2	117.047	179.817	12.176	3.363	0.07	0.27	0.416	0.624	0.049	0.138	0.27	0.049	0.138	0.27	60.2	45.4	43.6	0.148		0	0
veryfied group	30	f	16.3	13.4	-5.25	-5.25	0	12.6	101.78	164.535	11.962	3.029	-0.15	0.19	0.32	0.444	0.033	0.1	0.197	0.033	0.1	0.197	41.7	34.9	32	-0.087		8.9	0.462
veryfied group	27	m	14.8	15.2	-13.5	-13.5	0	12.6	141.984	205.902	12.324	3.263	-0.04	0.294	0.517	0.71	0.055	0.158	0.315	0.055	0.158	0.315	61.5	52.8	47.7	-0.05		4.2	0.094
predicte group	31	m	12.3	15.8	-4.25	-4.25	0	12.6	112.758	184.832	11.45	3.432	-0.18	0.441	0.676	0.932	0.097	0.241	0.44	0.084	0.228	0.428	59.2	53.2	50.8	0.075	0.787	0	0
predicte group	25	m	12.1	12.5	-6	-6	0	13.2	87.25	188.541	11.854	3.355	-0.143	0.246	0.369	0.598	0.044	0.124	0.255	0.041	0.12	0.252	37.3	32.7	36	0.132	1.138	0	0
predicte group	28	m	16.3	13.2	-2.5	-2.5	0	12.6	154.248	214.699	11.677	3.737	-0.443	0.841	1.095	1.457	0.284	0.534	0.858	0.177	0.427	0.751	68.7	62.9	62	0.061		0	0
predicte group	32	f	13.9	14.3	-7.125	-6.25	-1.75	12.6	132.754	225.979	12.057	3.776	-0.448	0.615	0.796	0.974	0.147	0.328	0.548	0.128	0.308	0.529	79.9	63.9	56.3	-0.071		0	0
predicte group	27	m	15	15.3	-7.75	-7.75	0	12.6	101.864	194.221	11.679	3.411	-0.273	0.327	0.688	0.877	0.058	0.192	0.392	0.058	0.192	0.392	61.7	58.9	52.2	0.081	0.71	4.5	0.029
veryfied group	40	m	13.8	16.3	-7.5	-6.5	-2	12.6	123.417	152.262	11.326	3.18	0.131	0.28	0.513	0.814	0.046	0.149	0.321	0.045	0.149	0.321	52.7	47.9	48.7	-0.074		0	0
predicte group	35	f	14	17.9	-7.25	-6.5	-1.5	12.6	131.079	191.427	11.724	3.481	-0.152	0.375	0.53	0.747	0.095	0.214	0.382	0.078	0.197	0.365	50.8	43.3	42.3	-0.15	0.286	0	0
predicte group	24	f	12.2	10.3	-8.75	-8.25	-1	12.6	74.339	160.789	11.372	2.993	0.085	0.33	0.523	0.662	0.071	0.179	0.328	0.065	0.173	0.322	50.8	45.2	40.4	0.113	0.783	0	0
predicte group	30	m	17.8	16.6	-7.75	-7.75	0	13.2	152.33	229.032	12.947	3.266	-0.047	0.353	0.572	0.763	0.082	0.201	0.375	0.079	0.197	0.371	66.3	54.9	49.5	-0.224	0.339	0	0
predicte group	35	m	16.1	13	-7.5	-7.5	0	12.6	177.178	250.909	12.037	3.982	-0.331	0.166	0.435	0.799	0.02	0.093	0.253	0.02	0.093	0.253	33.5	40.7	46.8	-0.122	0.431	14.6	0.42
veryfied group	44	f	12.3	14.6	-9	-9	0	12.6	139.335	216.632	11.662	3.556	-0.506	0.832	1.08	1.429	0.317	0.555	0.879	0.19	0.428	0.752	65.9	62	62	-0.067		0	0
predicte group	26	m	16.4	13.8	-6.625	-4.5	-4.25	13.2	134.871	193.854	11.936	3.297	-0.329	0.819	1.072	1.173	0.265	0.495	0.778	0.19	0.42	0.703	79.4	69	58.6	-0.147	0.667	0	0
veryfied group	33	f	11.8	11.7	-5	-5	0	13.2	124.926	202.674	12.277	3.36	-0.306	0.348	0.439	0.746	0.097	0.195	0.347	0.081	0.179	0.331	51.6	39.3	44.9	0.125	0.732	8.6	0.191
predicte group	32	m	11.2	12.2	-10.375	-8.25	-4.25	13.2	148.282	251.226	12.308	3.559	-0.301	0.805	1.181	1.597	0.142	0.398	0.756	0.142	0.398	0.756	119.3	98.1	87.1	-0.2		8.3	0.165
veryfied group	23	f	15	14	-12.25	-11.5	-1.5	12.6	125.232	193.007	11.433	3.452	-0.29	0.746	0.996	1.407	0.208	0.433	0.742	0.149	0.374	0.683	70.9	62.3	61.2	0.071		0	0
predicte group	44	f	13.4	10.8	-10	-9.25	-1.5	13.2	115.47	208.821	12.062	3.429	-0.257	0.448	0.675	0.868	0.111	0.251	0.449	0.093	0.234	0.431	58.3	53	48.8	-0.129	0.705	0	0
predicte group	22	f	13.8	9.4	-7	-7	0	13.2	112.159	206.041	12.131	3.492	-0.218	0.398	0.582	0.813	0.072	0.2	0.383	0.07	0.199	0.382	72	56.4	52	-0.074	0.812	8.3	0.243
predicte group	33	f	14	13.6	-6.75	-6.75	0	12.6	109.201	173.115	11.559	3.135	-0.204	0.304	0.516	0.723	0.086	0.19	0.347	0.068	0.171	0.328	40.7	41.7	41.4	0.075	0.548	0	0
predicte group	20	f	24.1	17.3	-7.75	-7.25	-1	13.2	126.879	230.773	12.312	3.46	-0.186	0.148	0.505	0.78	0.035	0.12	0.285	0.035	0.12	0.285	31.9	51.2	50.6	-0.217	0.775	0	0
predicte group	30	f	15.7	12.4	-7.125	-6.25	-1.75	13.2	119.959	186.395	11.963	3.259	0.02	0.302	0.455	0.619	0.072	0.167	0.303	0.064	0.159	0.295	49.3	41.9	39.2	0.126	0.445	13.6	0.357
veryfied group	43	m	13.4	11.5	-6.25	-6.25	0	13.2	132.851	213.157	12.019	3.412	-0.09	0.315	0.591	0.872	0.065	0.182	0.367	0.059	0.176	0.361	51.4	50.9	50.2	-0.139		22.7	0.827
veryfied group	43	m	13.5	14.6	-10.5	-10.5	0	12.6	121.334	171.648	11.923	3.171	-0.153	0.279	0.484	0.683	0.058	0.155	0.296	0.056	0.153	0.294	52.7	47.3	44.4	0.102	0.418	0	0
predicte group	34	f	14.6	10.3	-11.25	-11.25	0	12.6	90.368	158.301	11.452	2.911	0.134	0.287	0.484	0.667	0.056	0.155	0.299	0.05	0.149	0.293	42.5	40.8	39.2	0.093	0.614	0	0
veryfied group	27	f	12.9	12.5	-7.25	-7.25	0	12.1	84.518	136.017	10.906	2.957	-0.21	0.521	0.631	0.833	0.1	0.246	0.433	0.086	0.232	0.419	63.9	49.8	46.5	-0.178		3.3	0.052
predicte group	23	f	15.9	13	-9	-9	0	13.2	106.293	183.894	12.287	3.108	-0.022	0.409	0.547	0.718	0.111	0.235	0.393	0.086	0.21	0.368	52.8	43.9	41.2	0.086	0.688	0	0
predicte group	25	f	16.6	13.3	-7.125	-6	-2.25	12.6	124.265	182.015	11.988	3.324	-0.169	0.219	0.349	0.57	0.044	0.116	0.234	0.044	0.116	0.234	46.9	38.3	40.4	0.067		4.4	0.052
predicte group	34	f	9.1	8.9	-7	-6.25	-1.5	12.6	109.854	169.679	11.665	3.076	-0.133	0.414	0.535	0.796	0.08	0.193	0.371	0.071	0.185	0.363	54	43.7	44	0.11	0.382	5.1	0.308
predicte group	33	m	14.8	14.9	-8.25	-7.5	-1.5	12.6	134.238	205.08	11.962	3.328	-0.232	0.473	0.655	0.91	0.119	0.263	0.459	0.108	0.252	0.448	71.3	60.5	57.8	-0.077	0.274	5.1	0.21
predicte group	34	m	11.8	10.3	-8.25	-8.25	0	12.6	131.825	198.917	11.582	3.451	-0.218	0.644	0.842	1.03	0.161	0.352	0.583	0.143	0.334	0.565	88	71.9	62.7	-0.091		0	0
predicte group	41	f	15.2	14.5	-11.75	-10	-3.5	12.1	104.047	159.016	10.988	3.097	-0.213	0.711	1	1.268	0.25	0.469	0.759	0.16	0.378	0.669	65	61.8	58.5	-0.078		4.9	0.173
predicte group	21	m	14.4	16.6	-8.625	-6.75	-3.75	12.6	143.366	227.092	11.625	3.811	-0.528	0.592	1.037	1.416	0.129	0.353	0.645	0.113	0.337	0.629	66.6	64.9	63	-0.222		4.7	0.394
predicte group	22	f	14	12.6	-5.75	-5.75	0	12.6	76.732	149.449	11.54	2.849	-0.046	0.334	0.425	0.64	0.069	0.17	0.306	0.063	0.165	0.3	57.6	41.5	41.4	0.118	0.757	9.2	0.481
predicte group	45	f	14	16.7	-9	-8.5	-1	12.6	100.553	175.172	11.836	3.059	0.1	0.44	0.576	0.766	0.13	0.259	0.426	0.097	0.227	0.394	51.6	43.9	42.5	0.161	0.471	15	0.256
veryfied group	32	m	12.2	12.4	-9.75	-9.75	0	13.2	167.516	213.725	12.071	3.191	0.245	0.481	0.672	0.827	0.128	0.276	0.466	0.098	0.246	0.436	54.8	49.3	45	-0.065		0	0
veryfied group	25	f	22.9	20.7	-9.375	-8.5	-1.75	12.1	106.453	170.343	11.208	3.391	-0.445	0.489	0.662	0.88	0.125	0.273	0.464	0.102	0.25	0.441	59.7	50.6	47.9	0.104	0.458	12.6	0.332
predicte group	27	f	13.3	9.6	-5.75	-4.75	-2	12.6	83.706	160.014	11.935	3.274	-0.098	0.166	0.254	0.354	0.029	0.083	0.161	0.029	0.083	0.161	36.7	28.3	26.1	0.145	0.822	28.6	1.563
predicte group	48	m	15.4	15.2	-10	-9.25	-1.5	12.6	71.744	183.072	11.346	3.358	-0.143	0.487	0.753	1.046	0.105	0.268	0.5	0.091	0.254	0.486	59.3	54.2	52.4	-0.143	1.384	0	0
predicte group	39	f	18.5	15	-7.5	-6.5	-2	12.6	102.197	166.52	11.286	3.181	-0.256	0.559	0.796	1.074	0.113	0.282	0.519	0.098	0.267	0.504	65.1	56.9	53.8	-0.139	0.483	6.1	0.157
predicte group	38	f	10.9	10.4	-4.125	-3.25	-1.75	12.6	94.566	173.729	11.306	3.193	-0.127	0.274	0.518	0.786	0.052	0.157	0.324	0.048	0.153	0.32	43.1	43.8	44.6	0.092	0.874	0	0
veryfied group	39	m	14.5	10.8	-6.5	-6.5	0	12.6	96.381	161.388	11.627	3.009	0	0.25	0.409	0.599	0.054	0.137	0.263	0.052	0.134	0.261	48.1	41.4	40.2	0.067	0.681	0	0
veryfied group	39	m	10.6	8.4	-7.375	-6.5	-1.75	13.2	122.198	168.064	12.12	3.154	0.28	0.214	0.386	0.54	0.027	0.105	0.224	0.027	0.105	0.224	40.7	37.8	35.8	0.154	0.391	19.3	0.595
predicte group	46	f	19.7	19.8	-5.375	-4.5	-1.75	12.6	92.639	154.268	11.874	2.894	0.152	0.381	0.502	0.647	0.114	0.228	0.373	0.081	0.195	0.34	44.5	38.6	36.5	0.195	0.535	11.3	0.133
veryfied group	36	f	16	13.5	-6.875	-5.25	-3.25	12.6	117.544	188.457	11.825	3.219	-0.123	0.466	0.737	1.034	0.102	0.258	0.481	0.087	0.243	0.466	58.6	54.5	53	-0.096		37.4	1.471
veryfied group	32	m	15.2	12.8	-5.75	-5.25	-1	13.2	142.988	268.175	12.626	3.933	-0.466	0.4	0.736	1.097	0.055	0.198	0.433	0.055	0.198	0.433	69.5	61.6	59.7	-0.197	0.926	6.8	0.28
predicte group	33	m	16.8	16.6	-7.75	-7.75	0	12.6	116.187	187.77	11.75	3.266	-0.28	0.249	0.442	0.687	0.046	0.134	0.274	0.043	0.131	0.271	43.2	41	42.3	-0.064	0.64	22.1	1.005
predicte group	42	f	17.1	16	-9.75	-9.75	0	12.1	116.137	173.259	11.302	3.144	-0.019	0.314	0.506	0.759	0.055	0.166	0.331	0.054	0.166	0.33	58	48.3	47	0.067	0.273	0	0
veryfied group	42	m	11.8	16.1	-8.75	-8.75	0	12.6	82.053	155.56	11.877	3.046	0.068	0.216	0.296	0.448	0.048	0.114	0.207	0.048	0.114	0.207	44.1	32.9	33.1	0.058		5.3	0.318
predicte group	30	f	16.5	13.6	-10.25	-10.25	0	12.1	110.752	174.603	11.341	3.268	-0.391	0.643	0.788	1.032	0.175	0.361	0.598	0.132	0.318	0.556	68.2	56.4	53.7	-0.06	0.537	0.6	0.003
predicte group	31	f	16.5	15.8	-9.125	-7.75	-2.75	12.6	122.601	187.999	11.745	3.412	-0.296	0.357	0.554	0.754	0.089	0.205	0.368	0.073	0.189	0.352	46.1	43.6	42.2	0.139		0	0
predicte group	25	m	9.8	9.7	-6.5	-6.5	0	13.2	147.375	230.64	12.575	3.494	-0.106	0.575	0.899	1.032	0.175	0.361	0.607	0.125	0.311	0.556	61.1	59.6	52.1	-0.14		0	0
veryfied group	25	m	17.4	14	-5.75	-5.75	0	13.2	145.294	233.277	12.391	3.678	-0.396	0.48	0.67	0.864	0.136	0.281	0.474	0.106	0.252	0.445	59.4	51.7	48.1	-0.114	0.601	5.4	0.113
predicte group	32	f	16.6	15.8	-7	-7	0	12.6	102.077	177.919	11.961	3.269	-0.107	0.366	0.595	0.786	0.088	0.208	0.389	0.075	0.196	0.377	53.4	50.3	46.6	0.201	0.653	0	0
predicte group	43	f	21.6	17.4	-8.75	-8.75	0	12.6	66.516	140.792	11.253	2.87	-0.005	0.279	0.36	0.569	0.064	0.144	0.263	0.058	0.138	0.257	46	34.3	36.7	0.126	0.796	9.2	0.551
veryfied group	30	f	15.1	13.8	-6.5	-5.25	-2.5	12.6	125.084	187.692	11.704	3.522	-0.468	0.465	0.7	0.994	0.127	0.268	0.483	0.102	0.243	0.458	54.5	51.5	51.8	-0.054	0.522	34.8	1.539
veryfied group	39	m	15.4	15.2	-6.5	-6.5	0	12.6	147.855	220.78	11.858	3.611	-0.466	0.451	0.802	1.049	0.092	0.252	0.487	0.087	0.247	0.482	75.1	68.9	61.5	-0.119	0.384	0	0
predicte group	23	m	13.7	13.4	-9	-9	0	13.2	105.996	222.277	12.228	3.684	-0.339	0.451	0.665	0.789	0.13	0.264	0.451	0.102	0.236	0.423	56.8	51.9	45.3	-0.075	1.091	5.7	0.1
veryfied group	25	m	11.1	15.9	-6.625	-5.75	-1.75	12.6	141.082	225.321	12.068	3.463	-0.389	0.348	0.656	1.16	0.045	0.163	0.391	0.045	0.163	0.391	66.5	59.3	62.3	-0.195	0.523	0	0
predicte group	50	f	18.4	16.8	-13	-12.5	-1	12.6	115.873	179.749	11.598	3.083	0.084	0.497	0.792	0.934	0.108	0.268	0.484	0.094	0.254	0.47	67.3	59.8	51.6	-0.085		0	0
veryfied group	23	m	15.6	15.8	-7.875	-7	-1.75	13.2	133.895	232.521	12.252	3.728	-0.403	0.533	0.695	1.016	0.149	0.304	0.518	0.116	0.271	0.485	61.9	52.3	53.4	-0.17		0	0
predicte group	20	m	10.3	12	-6	-4.75	-2.5	12.6	158.056	224.309	12.052	3.649	-0.37	0.567	0.816	1.401	0.124	0.288	0.583	0.107	0.27	0.565	64.1	57.1	62	-0.138	0.379	0	0
predicte group	33	m	13.1	10.3	-4.875	-3.25	-3.25	13.2	145.182	200.38	12.551	3.303	-0.151	0.305	0.494	0.768	0.072	0.177	0.332	0.063	0.167	0.322	43.2	41	43.4	0.073	0.43	0	0
predicte group	37	m	15.1	18.4	-9.5	-9	-1	13.2	71.126	165.974	11.849	3.116	0.075	0.419	0.561	0.679	0.121	0.246	0.404	0.095	0.22	0.378	55.5	46.7	41	0.134		0	0
predicte group	35	m	14.6	12.4	-2.75	-2.75	0	13.2	125.385	217.522	12.139	3.578	-0.292	0.541	0.802	1.158	0.098	0.281	0.529	0.089	0.272	0.52	73.7	62.7	59.5	-0.066	0.905	0	0
predicte group	40	f	10.2	11.6	-4.75	-4.75	0	13.2	133.465	204.168	12.447	3.337	0.094	0.318	0.506	0.697	0.073	0.176	0.329	0.071	0.175	0.328	60.8	52	47.6	0.173		3.9	0.077
predicte group	35	f	14.7	13.5	-8.25	-7.25	-2	12.6	90.108	147.697	11.534	2.957	0.013	0.337	0.506	0.662	0.08	0.187	0.337	0.073	0.18	0.329	54.9	48	43.5	0.162		0	0
veryfied group	25	f	14.8	15.1	-5.5	-5.5	0	12.1	102.756	141.788	11.029	3.049	-0.012	0.387	0.606	0.837	0.084	0.208	0.394	0.072	0.196	0.382	50.2	46.9	45.5	0.089	0.343	0	0
veryfied group	35	m	15.2	14.5	-11.5	-11.5	0	13.2	135.54	223.588	12.339	3.389	-0.011	0.239	0.447	0.786	0.04	0.128	0.288	0.04	0.128	0.288	50.3	46	49.9	-0.161		30.5	1.685
predicte group	42	f	9.6	10.2	-7.75	-7.75	0	12.1	111.622	145.018	11.293	2.95	0.165	0.253	0.464	0.767	0.043	0.14	0.3	0.043	0.14	0.3	57.6	49.6	50.4	0.067		0	0
predicte group	26	m	13.7	16.3	-5.25	-5.25	0	12.6	154.262	229.39	11.943	3.772	-0.508	0.324	0.63	1.106	0.061	0.18	0.402	0.06	0.179	0.401	62.8	58.1	60.9	-0.096		8.2	0.301
predicte group	36	m	8.3	12.8	-7	-7	0	13.2	133.236	193.662	12.244	2.975	0.258	0.476	0.729	0.971	0.128	0.277	0.49	0.1	0.249	0.462	55.1	52.6	50.5	-0.18		0	0
predicte group	31	f	12.8	11.8	-3.25	-3.25	0	12.1	94.746	140.566	10.821	3.029	-0.146	0.395	0.62	0.964	0.076	0.216	0.408	0.067	0.207	0.399	55.8	49.8	50	0.047	0.523	0	0
predicte group	42	f	15.2	12.7	-6.5	-6.5	0	12.6	62.672	155.361	11.195	3.152	-0.263	0.415	0.616	0.843	0.105	0.238	0.422	0.084	0.217	0.401	52.7	47.8	46.2	0.077	1.396	11.5	0.361
veryfied group	42	f	14	12.6	-8.75	-8.75	0	12.6	117.465	172.5	11.809	3.145	-0.14	0.499	0.588	0.722	0.147	0.286	0.453	0.116	0.255	0.422	63.4	48.6	43.5	0.066		0	0
predicte group	25	f	14.4	14.5	-10.25	-9.25	-2	12.6	123	202.098	11.691	3.462	-0.331	0.577	0.944	1.272	0.158	0.355	0.638	0.119	0.315	0.599	62.6	61.7	59.1	-0.14	0.601	0	0
veryfied group	27	m	16.8	16.6	-6.125	-4	-4.25	13.2	135.619	213.981	12.431	3.689	-0.379	0.386	0.7	0.901	0.071	0.199	0.396	0.071	0.199	0.396	74.2	64.1	56.3	-0.162		13.3	0.413
veryfied group	34	m	12	13.1	-12	-12	0	13.2	90.238	165.27	12.164	2.815	0.263	0.452	0.592	0.692	0.131	0.269	0.426	0.101	0.238	0.396	55.4	46.1	39.7	0.075	0.6	0	0
veryfied group	40	f	16.9	15.7	-8.625	-7	-3.25	12.1	99.547	162.586	11.173	3.227	-0.29	0.667	1.023	1.183	0.137	0.344	0.614	0.116	0.322	0.593	69.5	64	56.1	-0.158	0.522	0	0
veryfied group	24	m	15.5	13	-9.5	-8.75	-1.5	12.6	148.064	207.044	12.048	3.578	-0.471	0.289	0.437	0.579	0.077	0.165	0.295	0.077	0.165	0.295	49.1	46.5	42.2	-0.192	0.314	7.8	0.171
predicte group	41	m	7.9	10.8	-7	-5.75	-2.5	12.6	122.141	166.398	11.658	3.154	0.102	0.383	0.506	0.727	0.108	0.219	0.383	0.085	0.196	0.36	50.5	41.3	41.2	0.193	0.228	0	0
veryfied group	33	f	15.1	17.5	-7	-6.5	-1	12.6	128.777	197.091	12.374	3.43	-0.072	0.229	0.496	0.678	0.043	0.139	0.29	0.042	0.138	0.289	46	48.9	44.7	0.075	0.574	10	0.178
veryfied group	45	m	11.7	12.9	-6.625	-5	-3.25	12.6	106.393	186.139	11.662	3.369	-0.236	0.488	0.847	1.179	0.101	0.274	0.528	0.093	0.265	0.519	75.1	68.9	64.3	-0.124	0.562	9.7	0.138
predicte group	32	m	9.3	11.7	-11.25	-10	-2.5	13.2	163.017	240.443	12.783	3.437	0.08	0.565	0.806	1.105	0.159	0.335	0.572	0.116	0.293	0.529	59.4	54.9	54.1	-0.148		0	0
predicte group	23	f	16.3	15	-10.125	-9.25	-1.75	12.1	91.973	161.544	11.017	3.2	-0.27	0.32	0.513	0.756	0.059	0.163	0.329	0.056	0.161	0.327	48.9	44.1	44	-0.065	0.6	0	0
predicte group	25	f	13.2	11.6	-7.25	-7.25	0	12.6	128.99	188.611	11.81	3.278	-0.093	0.591	1.082	1.459	0.12	0.338	0.668	0.107	0.325	0.655	65.6	65.4	60.8	-0.163	0.539	16.3	0.4
predicte group	30	f	12.9	16.3	-7	-7	0	12.6	68.871	155.104	11.289	3.076	-0.17	0.224	0.337	0.573	0.065	0.132	0.249	0.054	0.122	0.238	34.8	31.1	36.3	0.175	0.908	19.4	0.959
predicte group	40	f	13.9	8.4	-11	-10.5	-1	13.2	82.053	183.227	11.964	3.387	0.102	0.341	0.503	0.827	0.076	0.183	0.35	0.07	0.177	0.344	57.4	47.1	50	0.165	1.28	0	0
predicte group	24	f	15	17.2	-7.75	-7.75	0	12.6	164.115	234.381	12.352	3.715	-0.267	0.468	0.807	0.975	0.1	0.261	0.491	0.1	0.261	0.491	76.9	77.6	65.2	-0.084		0	0
veryfied group	40	f	14.8	15	-10.875	-10.25	-1.25	12.6	93.506	168.205	11.526	3.237	-0.139	0.307	0.46	0.591	0.067	0.164	0.297	0.059	0.156	0.289	43.3	38.7	35.5	0.177	0.705	0	0
predicte group	45	f	16.9	15.3	-7.5	-6.5	-2	12.6	139.279	185.646	11.609	3.392	-0.173	0.472	0.62	0.852	0.136	0.274	0.459	0.106	0.243	0.428	56.7	48.3	47.6	0.139	0.392	0	0
predicte group	30	f	15.4	15.3	-5.625	-4.75	-1.75	13.2	91.862	191.939	11.994	3.512	-0.431	0.44	0.624	0.758	0.123	0.258	0.434	0.094	0.229	0.405	53.5	47.8	42.7	0.079		0	0
predicte group	31	f	13.7	15	-4.25	-4.25	0	12.6	132.783	203.832	11.635	3.472	-0.293	0.445	0.704	1.011	0.11	0.257	0.48	0.089	0.236	0.459	54.7	52.4	52.3	-0.092	0.64	0	0
predicte group	46	f	12.5	10.9	-6.5	-6.5	0	12.6	59.852	144.198	11.395	2.908	0.247	0.196	0.345	0.579	0.038	0.105	0.226	0.038	0.105	0.226	42.8	37.4	39.9	-0.051		2.4	0.046
predicte group	38	m	13.6	11.6	-2.75	-2.75	0	12.6	147.131	204.737	11.805	3.395	-0.17	0.542	0.722	1.353	0.096	0.254	0.552	0.086	0.244	0.542	70.5	57.2	64	-0.141	0.353	19.5	0.462
predicte group	40	f	9.1	9.7	-8	-8	0	13.2	142.487	197.13	12.197	3.116	0.246	0.355	0.559	0.721	0.085	0.199	0.365	0.073	0.186	0.352	48.9	45	41.4	-0.15		2.5	0.055
predicte group	36	m	10.7	11.3	-7.625	-6.75	-1.75	12.6	136.761	195.492	11.616	3.298	-0.095	0.39	0.774	1.1	0.065	0.212	0.454	0.064	0.21	0.452	54.9	56	53.4	-0.115	0.341	0	0
predicte group	27	m	13	13	-3.25	-3.25	0	12.6	179.862	227.743	12.312	3.786	-0.44	0.266	0.595	0.891	0.051	0.166	0.362	0.051	0.166	0.362	55	59.3	56.7	-0.129	0.432	3.4	0.044
predicte group	24	m	21	15	-8.125	-7.5	-1.25	13.2	118.743	198.334	12.391	3.406	-0.187	0.293	0.383	0.52	0.063	0.148	0.261	0.063	0.148	0.261	57	41.7	38.2	-0.083		13.5	1.337
predicte group	45	f	12.7	14.4	-6.5	-6.5	0	12.1	91.34	131.533	10.954	2.774	0.005	0.206	0.39	0.62	0.042	0.122	0.256	0.038	0.118	0.252	33.4	35	37.6	-0.059	0.313	29.3	1.452
predicte group	38	m	12.3	18.3	-5	-4.25	-1.5	13.2	95.473	178.953	11.873	3.364	-0.152	0.282	0.446	0.804	0.066	0.157	0.323	0.056	0.148	0.314	40.8	38	44.7	-0.076	0.887	5.6	0.111
predicte group	28	f	13.7	11.9	-9	-9	0	12.6	139.289	227.319	12.103	3.788	-0.439	0.555	0.798	0.979	0.175	0.358	0.582	0.127	0.311	0.535	63.9	58.2	52.7	0.097		0	0
predicte group	34	m	15.2	13.1	-8.75	-8	-1.5	12.6	116.583	186.556	11.533	3.373	-0.189	0.533	0.83	1.172	0.097	0.256	0.522	0.087	0.246	0.512	64.1	59	56.8	0.097		6	0.117
predicte group	31	f	9.6	8.4	-5.25	-4.75	-1	12.6	85.92	171.417	11.443	3.307	-0.22	0.576	0.769	1.12	0.157	0.332	0.575	0.12	0.295	0.538	61.3	53.8	54.2	-0.059		0	0
predicte group	29	m	11.7	9.5	-4.5	-4	-1	12.6	159.895	206.425	12.307	3.347	-0.079	0.258	0.51	0.812	0.05	0.148	0.322	0.045	0.142	0.316	38.7	42.1	44.8	0.106		0	0
predicte group	35	m	16.2	14.5	-10.75	-10.75	0	12.6	63.546	157.126	11.346	3.105	0.018	0.437	0.654	0.808	0.107	0.245	0.432	0.084	0.222	0.409	54	49.5	44.5	0.179	1.101	31.8	1.817
predicte group	36	m	18.3	15.1	-8.5	-8.5	0	13.2	118.207	177.24	12.04	2.971	0.06	0.176	0.472	0.661	0.037	0.118	0.265	0.037	0.118	0.265	38.4	48.6	44.8	-0.054	0.2	3.7	0.082
predicte group	27	m	15.4	12.4	-4	-4	0	12.6	122.156	191.13	11.995	3.37	-0.437	0.357	0.505	0.754	0.078	0.188	0.347	0.074	0.183	0.343	63.9	50	49.4	-0.091		0	0
veryfied group	23	m	14.8	14.7	-7.5	-7.5	0	12.6	129.82	187.223	11.771	3.258	-0.228	0.374	0.64	0.813	0.091	0.223	0.406	0.075	0.207	0.39	49.6	49.9	45.6	-0.114	0.509	4.8	0.176
veryfied group	36	f	12	12.8	-10.875	-10.25	-1.25	12.6	116.05	188.834	11.735	3.427	-0.203	0.219	0.497	0.764	0.047	0.14	0.302	0.047	0.14	0.302	45.2	52	51.2	-0.107	0.639	0	0
veryfied group	31	f	11.1	11	-7.5	-6.5	-2	12.6	96.165	154.872	11.468	2.934	0.115	0.244	0.438	0.662	0.042	0.127	0.267	0.042	0.127	0.267	51.2	44.9	43.9	0.166	0.444	0	0
predicte group	22	m	13.8	15.1	-5	-5	0	12.6	143.858	214.481	11.936	3.521	-0.403	0.538	0.841	1.198	0.093	0.264	0.522	0.086	0.256	0.515	63.2	58	55.6	-0.178	0.549	0	0
predicte group	31	m	8	8	-6.25	-6.25	0	13.2	87.961	197.301	12.206	3.463	-0.301	0.276	0.362	0.5	0.073	0.15	0.26	0.073	0.15	0.26	47.9	38.6	36.8	-0.115	1.07	0	0
predicte group	46	m	15	16.2	-4.5	-4.5	0	13.2	111.21	195.598	12.263	3.419	-0.05	0.119	0.278	0.505	0.007	0.063	0.162	0.007	0.063	0.162	25.1	29.1	33.9	0.079		17.5	0.567
veryfied group	24	m	19.2	15	-5.5	-5.5	0	13.2	148.024	255.638	12.069	3.581	-0.263	0.738	1.016	1.337	0.182	0.403	0.702	0.147	0.368	0.667	74.1	65.2	61.6	-0.184		0	0
veryfied group	28	f	15.1	14.3	-9	-9	0	12.6	107.159	178.635	11.669	3.283	-0.34	0.439	0.594	0.825	0.095	0.223	0.414	0.084	0.212	0.402	64.3	51.1	48.4	-0.12	0.496	6.3	0.174
predicte group	37	f	13.2	12	-10.75	-10.75	0	12.6	111.033	164.838	11.837	3	-0.134	0.39	0.529	0.67	0.118	0.235	0.388	0.088	0.205	0.358	50.6	43.1	39.4	0.079	0.392	3.6	0.018
veryfied group	33	m	15.4	18.7	-6.75	-6.75	0	13.2	131.361	194.171	12.209	3.352	-0.233	0.418	0.566	0.769	0.097	0.221	0.391	0.092	0.217	0.386	71	56.6	52.3	-0.1	0.605	5.2	0.069
veryfied group	42	f	16.5	11.4	-9.25	-8.25	-2	12.1	96.547	137.963	11.092	2.899	0.101	0.176	0.35	0.543	0.032	0.102	0.212	0.03	0.099	0.21	29.3	32	33.9	-0.116	0.295	21.5	0.312
predicte group	24	f	12.3	11.2	-10.25	-10.25	0	12.6	162.6	235.468	12.156	3.863	-0.475	0.508	0.772	1.106	0.129	0.293	0.527	0.102	0.266	0.5	59.4	55.7	55.6	-0.108		0	0
predicte group	29	m	14.5	7.9	-3.125	-2.25	-1.75	12.1	108.067	154.981	11.443	3.074	0.104	0.315	0.503	0.66	0.07	0.177	0.322	0.06	0.167	0.312	46.6	42.8	39.6	-0.041	0.367	34.8	2.496
predicte group	22	f	19	16.6	-7	-7	0	12.6	79.735	176.573	11.478	3.092	-0.267	0.428	0.55	0.775	0.115	0.239	0.403	0.095	0.219	0.382	56.3	45.2	44.8	-0.14		0	0
veryfied group	35	m	16.3	11.3	-15.875	-14.5	-2.75	12.6	88.206	139.986	11.485	2.899	0.033	0.221	0.348	0.48	0.05	0.122	0.23	0.043	0.115	0.223	33.3	31	30.2	0.143		4.1	0.077
predicte group	40	m	12.2	11.3	-6.5	-6.5	0	12.6	122.459	154.435	11.447	3.051	-0.026	0.357	0.476	0.625	0.084	0.193	0.331	0.069	0.177	0.315	46.6	38.9	36.5	0.121	0.209	0	0
predicte group	31	m	12.3	10.7	-11.25	-11.25	0	13.2	121.344	192.558	12.771	3.253	0.133	0.089	0.294	0.473	0.013	0.058	0.16	0.013	0.058	0.16	19.8	30.6	32.2	0.11	0.613	2.8	0.098
predicte group	39	f	18.1	11.1	-6.75	-6.75	0	13.2	86.202	192.633	12.32	3.166	0.202	0.134	0.275	0.458	0.019	0.068	0.162	0.019	0.068	0.162	28.3	28.9	31.4	-0.052	0.922	0	0
predicte group	22	m	10.6	10.4	-8	-7.5	-1	12.6	89.196	160.935	11.332	3.224	-0.221	0.222	0.502	0.683	0.041	0.13	0.282	0.038	0.127	0.279	34.6	42.1	40.2	0.063		0	0
predicte group	26	m	14	9.4	-5.5	-5.5	0	13.2	131.958	217.644	12.451	3.484	-0.145	0.238	0.496	0.684	0.063	0.165	0.316	0.063	0.165	0.316	43.8	52.7	48.4	-0.17	0.631	0	0
veryfied group	38	f	16.4	15.4	-7.75	-7.75	0	12.6	104.304	159.831	11.678	3.109	0.05	0.228	0.433	0.575	0.043	0.131	0.256	0.041	0.129	0.253	38.2	38.9	36	0.133	0.431	4.3	0.099
veryfied group	22	f	13.6	12.4	-10	-8.25	-3.5	12.6	119.139	177.074	11.607	3.251	-0.245	0.619	0.901	1.077	0.137	0.327	0.569	0.112	0.302	0.544	67.7	60.8	53.8	-0.089		0	0
predicte group	50	f	14.9	15.2	-14.5	-14.5	0	13.2	92.062	147.58	12.058	2.777	0.252	0.215	0.282	0.4	0.049	0.114	0.2	0.049	0.114	0.2	45	31.5	29.8	0.052	0.457	5.4	0.196
predicte group	49	m	12.7	14.5	-6.5	-5	-3	12.6	145.635	217.199	12.07	3.687	-0.376	0.688	1.001	1.236	0.219	0.429	0.709	0.15	0.359	0.64	61.1	60.7	56.6	-0.086	0.627	0	0
predicte group	35	f	14	12	-3.75	-3.75	0	12.6	148.698	202.272	11.916	3.473	-0.352	0.426	0.686	0.963	0.097	0.24	0.45	0.087	0.23	0.439	65.8	59.3	56.2	-0.09	0.473	6.6	0.222
veryfied group	38	f	12.3	14.2	-8.5	-8.5	0	12.6	118.542	153.574	11.539	3.047	0.118	0.319	0.481	0.675	0.092	0.194	0.34	0.071	0.172	0.319	41.3	39.2	39.5	0.09		0	0
predicte group	27	f	16.1	11.7	-10.25	-10.25	0	12.6	142.365	216.495	12.021	3.428	-0.199	0.54	0.716	0.948	0.127	0.281	0.489	0.109	0.263	0.471	64.6	53.8	50.8	-0.187	0.417	0	0
predicte group	22	f	22.8	20.5	-8	-8	0	12.6	118.141	194.887	11.849	3.431	-0.453	0.506	0.708	1.004	0.137	0.291	0.509	0.108	0.262	0.48	62.9	54.4	53.9	-0.092	0.496	0	0
predicte group	39	f	15.4	14.6	-13	-11.5	-3	12.1	102.897	160.083	11.359	3.126	-0.146	0.371	0.646	0.72	0.063	0.183	0.355	0.061	0.181	0.354	60.9	55.1	44.7	0.054	0.313	12.1	0.36
predicte group	26	f	15	12.4	-5.5	-5.5	0	12.6	121.439	169.557	11.292	3.332	-0.312	0.37	0.627	0.915	0.089	0.217	0.416	0.077	0.204	0.404	48.8	48.6	49	-0.082	0.535	0	0
predicte group	47	m	18.6	17.3	-7.5	-7.5	0	13.2	127.624	190.957	11.9	3.326	-0.113	0.189	0.437	0.623	0.057	0.132	0.268	0.046	0.121	0.256	28.2	36.8	36.9	0.097	0.509	4.3	0.148
veryfied group	30	f	11.6	8.8	-3	-2.25	-1.5	13.2	103.263	186.605	12.074	3.477	-0.232	0.318	0.563	0.815	0.055	0.166	0.345	0.055	0.166	0.345	61.5	53.3	50.4	0.139	1.016	3.4	0.026
veryfied group	28	f	14.6	12.3	-4.75	-4.75	0	12.1	127.101	200.31	11.233	3.456	-0.324	0.454	0.807	1.209	0.104	0.263	0.518	0.088	0.247	0.502	54.7	55.8	56.1	-0.107	0.445	0	0
veryfied group	51	f	12.2	12.8	-3.75	-3.75	0	12.6	169.842	214.813	11.972	3.5	-0.059	0.607	0.878	1.174	0.172	0.364	0.618	0.124	0.316	0.57	61.6	57.5	55.5	-0.085	0.039	0	0
